# Supplementary material for: Evaluation of an Inexpensive Growth Medium for Direct Detection of Escherichia coli in Temperate and Sub-Tropical Waters
Source: PLoS One. 2015 Oct 23;10(10):e0140997. doi: 10.1371/journal.pone.0140997 (PMC4619692; doi:10.1371/journal.pone.0140997)
Supplement: S1 Dataset — (XLS) [file pone.0140997.s002.xls]

## Sheet: Temperate
sampleid	rep	ecoliaq	lecoliaq	posaq	ecolicol	lecolicol	poscol	ecolimlsb	lecolimlsb	posmlsb	ecolimug	lecolimug	posmug	desc
10	1	3.1	0.491362	1	1	0	1	3.5	0.544068	1	7	0.845098	1	Low MPN
10	2	2	0.30103	1	5.3	0.724276	1	3.5	0.544068	1	2	0.30103	1	Low MPN
10	3	2	0.30103	1	2	0.30103	1	1.8	0.255273	1	2	0.30103	1	Low MPN
10	4	2	0.30103	1	1	0	1	3.5	0.544068	1	2	0.30103	1	Low MPN
10	5	1	0	1	1	0	1	3.5	0.544068	1	2	0.30103	1	Low MPN
10	6	1	0	1	0.5	-0.30103	0	1.8	0.255273	1	0.9	-0.0457575	0	Low MPN
10	7	3.1	0.491362	1	0.5	-0.30103	0	4.4	0.643453	1	2	0.30103	1	Low MPN
10	8	0.5	-0.30103	0	1	0	1	1.8	0.255273	1	2	0.30103	1	Low MPN
10	9	1	0	1	0.5	-0.30103	0	1.8	0.255273	1	2	0.30103	1	Low MPN
10	10	0.5	-0.30103	0	3.1	0.491362	1	2.7	0.431364	1	0.9	-0.0457575	0	Low MPN
11	1	8.7	0.939519	1	5.3	0.724276	1	3.6	0.556303	1	4.5	0.653212	1	High MPN
11	2	7.5	0.875061	1	4.2	0.623249	1	9	0.954242	1	0.9	-0.0457575	0	High MPN
11	3	11.1	1.04532	1	5.3	0.724276	1	4.5	0.653212	1	1.7	0.230449	1	High MPN
11	4	8.7	0.939519	1	15	1.17609	1	9.9	0.995635	1	7.8	0.892095	1	High MPN
11	5	15	1.17609	1	9.9	0.995635	1	9.9	0.995635	1	4.5	0.653212	1	High MPN
11	6	11.1	1.04532	1	11.1	1.04532	1	14.4	1.15836	1	4.5	0.653212	1	High MPN
11	7	9.9	0.995635	1	3.1	0.491362	1	8.1	0.908485	1	2	0.30103	1	High MPN
11	8	8.7	0.939519	1	11.1	1.04532	1	5.4	0.732394	1	4.5	0.653212	1	High MPN
11	9	11.1	1.04532	1	3.1	0.491362	1	8.1	0.908485	1	7.8	0.892095	1	High MPN
11	10	9.9	0.995635	1	7.5	0.875061	1	4.5	0.653212	1	7.8	0.892095	1	High MPN
12	1	0.5	-0.30103	0	0.5	-0.30103	0	0.9	-0.0457575	0	0.9	-0.0457575	0	Low MPN
12	2	0.5	-0.30103	0	0.5	-0.30103	0	1	0	1	0.9	-0.0457575	0	Low MPN
12	3	0.5	-0.30103	0	0.5	-0.30103	0	0.9	-0.0457575	0	0.9	-0.0457575	0	Low MPN
12	4	1	0	1	0.5	-0.30103	0	0.9	-0.0457575	0	0.9	-0.0457575	0	Low MPN
12	5	0.5	-0.30103	0	1	0	1	1	0	1	0.9	-0.0457575	0	Low MPN
12	6	0.5	-0.30103	0	0.5	-0.30103	0	0.9	-0.0457575	0	0.9	-0.0457575	0	Low MPN
12	7	0.5	-0.30103	0	0.5	-0.30103	0	1	0	1	0.9	-0.0457575	0	Low MPN
12	8	0.5	-0.30103	0	2	0.30103	1	0.9	-0.0457575	0	2	0.30103	1	Low MPN
12	9	0.5	-0.30103	0	0.5	-0.30103	0	1	0	1	2	0.30103	1	Low MPN
12	10	0.5	-0.30103	0	0.5	-0.30103	0	1	0	1	0.9	-0.0457575	0	Low MPN
13	1	0.5	-0.30103	0	0.5	-0.30103	0	0.9	-0.0457575	0	0.9	-0.0457575	0	Low MPN
13	2	1	0	1	0.5	-0.30103	0	0.9	-0.0457575	0	0.9	-0.0457575	0	Low MPN
13	3	0.5	-0.30103	0	1	0	1	0.9	-0.0457575	0	0.9	-0.0457575	0	Low MPN
13	4	0.5	-0.30103	0	2	0.30103	1	0.9	-0.0457575	0	0.9	-0.0457575	0	Low MPN
13	5	0.5	-0.30103	0	0.5	-0.30103	0	0.9	-0.0457575	0	0.9	-0.0457575	0	Low MPN
13	6	1	0	1	1	0	1	0.9	-0.0457575	0	0.9	-0.0457575	0	Low MPN
13	7	0.5	-0.30103	0	0.5	-0.30103	0	0.9	-0.0457575	0	0.9	-0.0457575	0	Low MPN
13	8	1	0	1	1	0	1	0.9	-0.0457575	0	0.9	-0.0457575	0	Low MPN
13	9	0.5	-0.30103	0	0.5	-0.30103	0	0.9	-0.0457575	0	0.9	-0.0457575	0	Low MPN
13	10	0.5	-0.30103	0	1	0	1	0.9	-0.0457575	0	0.9	-0.0457575	0	Low MPN
14	1	1	0	1	0.5	-0.30103	0	0.9	-0.0457575	0	13	1.11394	1	Low MPN
14	2	1	0	1	0.5	-0.30103	0	0.9	-0.0457575	0	0.9	-0.0457575	0	Low MPN
14	3	0.5	-0.30103	0	0.5	-0.30103	0	0.9	-0.0457575	0	45	1.65321	1	Low MPN
14	4	1	0	1	1	0	1	0.8	-0.09691	0	45	1.65321	1	Low MPN
14	5	0.5	-0.30103	0	0.5	-0.30103	0	0.8	-0.09691	0	0.9	-0.0457575	0	Low MPN
14	6	1	0	1	1	0	1	0.8	-0.09691	0	0.9	-0.0457575	0	Low MPN
14	7	1	0	1	1	0	1	0.9	-0.0457575	0	0.9	-0.0457575	0	Low MPN
14	8	1	0	1	0.5	-0.30103	0	0.9	-0.0457575	0	0.9	-0.0457575	0	Low MPN
14	9	1	0	1	1	0	1	1.6	0.20412	1	0.9	-0.0457575	0	Low MPN
14	10	0.5	-0.30103	0	0.5	-0.30103	0	0.9	-0.0457575	0	0.9	-0.0457575	0	Low MPN
15	1	0.5	-0.30103	0	0.5	-0.30103	0	0.9	-0.0457575	0	0.9	-0.0457575	0	Low MPN
15	2	0.5	-0.30103	0	2	0.30103	1	2	0.30103	1	0.9	-0.0457575	0	Low MPN
15	3	0.5	-0.30103	0	3	0.477121	1	1	0	1	0.9	-0.0457575	0	Low MPN
15	4	0.5	-0.30103	0	0.5	-0.30103	0	1	0	1	0.9	-0.0457575	0	Low MPN
15	5	1	0	1	0.5	-0.30103	0	0.9	-0.0457575	0	0.9	-0.0457575	0	Low MPN
15	6	3.1	0.491362	1	1	0	1	0.9	-0.0457575	0	2	0.30103	1	Low MPN
15	7	0.5	-0.30103	0	0.5	-0.30103	0	1	0	1	0.9	-0.0457575	0	Low MPN
15	8	0.5	-0.30103	0	0.5	-0.30103	0	0.9	-0.0457575	0	2	0.30103	1	Low MPN
15	9	0.5	-0.30103	0	1	0	1	1	0	1	2	0.30103	1	Low MPN
15	10	1	0	1	0.5	-0.30103	0	1	0	1	0.9	-0.0457575	0	Low MPN
16	1	40.6	1.60853	1	25.4	1.40483	1	34.2	1.53403	1	79	1.89763	1	High MPN
16	2	45.3	1.6561	1	38.4	1.58433	1	40.8	1.61066	1	79	1.89763	1	High MPN
16	3	32.4	1.51055	1	34.4	1.53656	1	37.5	1.57403	1	240	2.38021	1	High MPN
16	4	47.8	1.67943	1	32.4	1.51055	1	32.5	1.51188	1	33	1.51851	1	High MPN
16	5	45.3	1.6561	1	28.8	1.45939	1	30.8	1.48855	1	170	2.23045	1	High MPN
16	6	38.4	1.58433	1	40.6	1.60853	1	43.3	1.63649	1	79	1.89763	1	High MPN
16	7	65.9	1.81889	1	30.6	1.48572	1	32.5	1.51188	1	33	1.51851	1	High MPN
16	8	47.8	1.67943	1	38.4	1.58433	1	33.3	1.52244	1	79	1.89763	1	High MPN
16	9	42.9	1.63246	1	38.4	1.58433	1	35	1.54407	1	220	2.34242	1	High MPN
16	10	30.6	1.48572	1	42.9	1.63246	1	34.2	1.53403	1	70	1.8451	1	High MPN
3	1	16.4	1.21484	1	15	1.17609	1	16.4	1.21484	1	17	1.23045	1	High MPN
3	2	20.7	1.31597	1	12.4	1.09342	1	23.2	1.36549	1	23	1.36173	1	High MPN
3	3	30.6	1.48572	1	11.1	1.04532	1	15.5	1.19033	1	31	1.49136	1	High MPN
3	4	20.7	1.31597	1	12.4	1.09342	1	20.3	1.3075	1	23	1.36173	1	High MPN
3	5	19.2	1.2833	1	11.1	1.04532	1	20.3	1.3075	1	33	1.51851	1	High MPN
3	6	19.2	1.2833	1	20.7	1.31597	1	17.4	1.24055	1	33	1.51851	1	High MPN
3	7	19.2	1.2833	1	17.8	1.25042	1	21.2	1.32634	1	33	1.51851	1	High MPN
3	8	17.8	1.25042	1	12.4	1.09342	1	20.3	1.3075	1	23	1.36173	1	High MPN
3	9	16.4	1.21484	1	12.4	1.09342	1	12.6	1.10037	1	49	1.6902	1	High MPN
3	10	22.2	1.34635	1	16.4	1.21484	1	24.2	1.38382	1	22	1.34242	1	High MPN
5A	1	1	0	1	1	0	1	0.7	-0.154902	0	2	0.30103	1	Low MPN
5A	2	4.2	0.623249	1	4.2	0.623249	1	1.4	0.146128	1	4.5	0.653212	1	Low MPN
5A	3	2	0.30103	1	1	0	1	0.7	-0.154902	0	7.8	0.892095	1	Low MPN
5A	4	5.3	0.724276	1	2	0.30103	1	0.7	-0.154902	0	4.5	0.653212	1	Low MPN
5A	5	2	0.30103	1	2	0.30103	1	4.1	0.612784	1	2	0.30103	1	Low MPN
5A	6	8.1	0.908485	1	2	0.30103	1	2	0.30103	1	0.9	-0.0457575	0	Low MPN
5A	7	2	0.30103	1	2	0.30103	1	2	0.30103	1	2	0.30103	1	Low MPN
5A	8	3.1	0.491362	1	1	0	1	2	0.30103	1	4.5	0.653212	1	Low MPN
5A	9	2	0.30103	1	1	0	1	1.4	0.146128	1	2	0.30103	1	Low MPN
5A	10	0.5	-0.30103	0	0.5	-0.30103	0	2	0.30103	1	7.8	0.892095	1	Low MPN
5B	1	83.1	1.9196	1	73.8	1.86806	1	65.7	1.81757	1	21	1.32222	1	High MPN
5B	2	85.5	1.93197	1	73.8	1.86806	1	55.1	1.74115	1	130	2.11394	1	High MPN
5B	3	101.3	2.00561	1	53.1	1.7251	1	69.6	1.84261	1	49	1.6902	1	High MPN
5B	4	109.1	2.03783	1	83.1	1.9196	1	71.5	1.85431	1	79	1.89763	1	High MPN
5B	5	59.1	1.77159	1	69.7	1.84323	1	66.7	1.82413	1	130	2.11394	1	High MPN
5B	6	69.7	1.84323	1	78.2	1.89321	1	54.1	1.7332	1	130	2.11394	1	High MPN
5B	7	73.8	1.86806	1	53.1	1.7251	1	66.7	1.82413	1	79	1.89763	1	High MPN
5B	8	62.4	1.79519	1	73.8	1.86806	1	49.3	1.69285	1	70	1.8451	1	High MPN
5B	9	53.1	1.7251	1	56	1.74819	1	73.5	1.86629	1	130	2.11394	1	High MPN
5B	10	62.4	1.79519	1	73.8	1.86806	1	59.9	1.77743	1	140	2.14613	1	High MPN
6	1	5.3	0.724276	1	3.1	0.491362	1	4.3	0.633468	1	11	1.04139	1	High MPN
6	2	4.2	0.623249	1	5.3	0.724276	1	3.2	0.50515	1	11	1.04139	1	High MPN
6	3	6.4	0.80618	1	5.3	0.724276	1	3.7	0.568202	1	11	1.04139	1	High MPN
6	4	5.3	0.724276	1	2	0.30103	1	5.3	0.724276	1	17	1.23045	1	High MPN
6	5	7.5	0.875061	1	0.5	-0.30103	0	3.7	0.568202	1	17	1.23045	1	High MPN
6	6	3.1	0.491362	1	4.2	0.623249	1	6.4	0.80618	1	26	1.41497	1	High MPN
6	7	5.3	0.724276	1	4.2	0.623249	1	5.9	0.770852	1	17	1.23045	1	High MPN
6	8	5.3	0.724276	1	2	0.30103	1	5.9	0.770852	1	9.2	0.963788	1	High MPN
6	9	4.2	0.623249	1	3.1	0.491362	1	5.3	0.724276	1	23	1.36173	1	High MPN
6	10	4.2	0.623249	1	3.1	0.491362	1	2.7	0.431364	1	11	1.04139	1	High MPN
7	1	3.1	0.491362	1	0.5	-0.30103	0	0.7	-0.154902	0	0.9	-0.0457575	0	Low MPN
7	2	0.5	-0.30103	0	1	0	1	1.4	0.146128	1	2	0.30103	1	Low MPN
7	3	0.5	-0.30103	0	0.5	-0.30103	0	0.9	-0.0457575	0	0.9	-0.0457575	0	Low MPN
7	4	0.5	-0.30103	0	1	0	1	0.9	-0.0457575	0	2	0.30103	1	Low MPN
7	5	0.5	-0.30103	0	2	0.30103	1	0.9	-0.0457575	0	4.5	0.653212	1	Low MPN
7	6	1	0	1	1	0	1	0.9	-0.0457575	0	4.5	0.653212	1	Low MPN
7	7	0.5	-0.30103	0	2	0.30103	1	0.9	-0.0457575	0	2	0.30103	1	Low MPN
7	8	1	0	1	0.5	-0.30103	0	2.8	0.447158	1	0.9	-0.0457575	0	Low MPN
7	9	0.5	-0.30103	0	0.5	-0.30103	0	0.9	-0.0457575	0	4.5	0.653212	1	Low MPN
7	10	1	0	1	0.5	-0.30103	0	2.1	0.322219	1	6.8	0.832509	1	Low MPN
8	1	0.5	-0.30103	0	1	0	1	0.3	-0.522879	0	1	0	0	Low MPN
8	2	0.5	-0.30103	0	1	0	1	0.3	-0.522879	0	0.9	-0.0457575	0	Low MPN
8	3	1	0	1	0.5	-0.30103	0	0.9	-0.0457575	0	0.9	-0.0457575	0	Low MPN
8	4	0.5	-0.30103	0	0.5	-0.30103	0	0.9	-0.0457575	0	0.9	-0.0457575	0	Low MPN
8	5	1	0	1	1	0	1	0.9	-0.0457575	0	0.9	-0.0457575	0	Low MPN
8	6	0.5	-0.30103	0	2	0.30103	1	0.3	-0.522879	0	0.9	-0.0457575	0	Low MPN
8	7	0.5	-0.30103	0	0.5	-0.30103	0	0.6	-0.221849	0	0.9	-0.0457575	0	Low MPN
8	8	0.5	-0.30103	0	1	0	1	0.3	-0.522879	0	0.9	-0.0457575	0	Low MPN
8	9	0.5	-0.30103	0	0.5	-0.30103	0	0.3	-0.522879	0	2	0.30103	1	Low MPN
8	10	0.5	-0.30103	0	1	0	1	0.9	-0.0457575	0	0.9	-0.0457575	0	Low MPN
9	1	0.5	-0.30103	0	0.5	-0.30103	0	0.9	-0.0457575	0	0.9	-0.0457575	0	Low MPN
9	2	0.5	-0.30103	0	0.5	-0.30103	0	0.9	-0.0457575	0	0.9	-0.0457575	0	Low MPN
9	3	0.5	-0.30103	0	0.5	-0.30103	0	0.9	-0.0457575	0	0.9	-0.0457575	0	Low MPN
9	4	0.5	-0.30103	0	1	0	1	0.9	-0.0457575	0	0.9	-0.0457575	0	Low MPN
9	5	0.5	-0.30103	0	0.5	-0.30103	0	0.9	-0.0457575	0	2	0.30103	1	Low MPN
9	6	0.5	-0.30103	0	1	0	1	0.9	-0.0457575	0	0.9	-0.0457575	0	Low MPN
9	7	1	0	1	0.5	-0.30103	0	0.9	-0.0457575	0	0.9	-0.0457575	0	Low MPN
9	8	0.5	-0.30103	0	0.5	-0.30103	0	0.9	-0.0457575	0	0.9	-0.0457575	0	Low MPN
9	9	0.5	-0.30103	0	0.5	-0.30103	0	0.9	-0.0457575	0	0.9	-0.0457575	0	Low MPN
9	10	0.5	-0.30103	0	1	0	1	0.9	-0.0457575	0	1	0	0	Low MPN

## Sheet: Sub-tropical
sampleid	rep	ecoliaq	lecoliaq	posaq	ecolicol	lecolicol	poscol
1	1	73.8	1.86806	1	94.5	1.97543	1
1	2	73.8	1.86806	1	73.8	1.86806	1
2	1	12.4	1.09342	1	15	1.17609	1
2	2	13.7	1.13672	1	17.8	1.25042	1
3	1	8.7	0.939519	1	11.1	1.04532	1
3	2	17.8	1.25042	1	9.9	0.995635	1
4	1	23.8	1.37658	1	25.4	1.40483	1
4	2	25.4	1.40483	1	28.8	1.45939	1
5	1	30.6	1.48572	1	34.4	1.53656	1
5	2	32.4	1.51055	1	27.1	1.43297	1
6	1	78.2	1.89321	1	69.7	1.84323	1
6	2	78.2	1.89321	1	88.5	1.94694	1
7	1	88.5	1.94694	1	62.4	1.79518	1
7	2	62.4	1.79518	1	69.7	1.84323	1
8	1	25.4	1.40483	1	27.1	1.43297	1
8	2	40.6	1.60853	1	30.6	1.48572	1
9	1	23.8	1.37658	1	9.9	0.995635	1
9	2	23.8	1.37658	1	15	1.17609	1
10	1	19.2	1.2833	1	23.8	1.37658	1
10	2	13.7	1.13672	1	12.4	1.09342	1
11	1	9.9	0.995635	1	5.3	0.724276	1
11	2	5.3	0.724276	1	7.5	0.875061	1
12	1	38.4	1.58433	1	47.8	1.67943	1
12	2	32.4	1.51055	1	47.8	1.67943	1
13	1	12.4	1.09342	1	11.1	1.04532	1
13	2	16.4	1.21484	1	7.5	0.875061	1
14	1	17.8	1.25042	1	19.2	1.2833	1
14	2	17.8	1.25042	1	16.4	1.21484	1
15	1	8.7	0.939519	1	9.9	0.995635	1
15	2	19.2	1.2833	1	15	1.17609	1
16	1	16.4	1.21484	1	9.9	0.995635	1
16	2	7.5	0.875061	1	9.9	0.995635	1
17	1	12.4	1.09342	1	16.4	1.21484	1
17	2	15	1.17609	1	22.2	1.34635	1
18	1	19.2	1.2833	1	12.4	1.09342	1
18	2	15	1.17609	1	25.4	1.40483	1
19	1	16.4	1.21484	1	144.5	2.15987	1
19	2	16.4	1.21484	1	109.1	2.03782	1
20	1	25.4	1.40483	1	17.8	1.25042	1
20	2	19.2	1.2833	1	19.2	1.2833	1
21	1	27.1	1.43297	1	17.8	1.25042	1
21	2	15	1.17609	1	11.1	1.04532	1
22	1	200.5	2.30211	1	200.5	2.30211	1
22	2	144.5	2.15987	1	200.5	2.30211	1
23	1	23.8	1.37658	1	13.7	1.13672	1
23	2	8.7	0.939519	1	11.1	1.04532	1
24	1	7.5	0.875061	1	8.7	0.939519	1
24	2	8.7	0.939519	1	9.9	0.995635	1
25	1	3.1	0.491362	1	7.5	0.875061	1
25	2	2	0.30103	1	1	0	1
