# Supplementary material for: Evaluation of an Inexpensive Growth Medium for Direct Detection of Escherichia coli in Temperate and Sub-Tropical Waters
Source: PLoS One. 2015 Oct 23;10(10):e0140997. doi: 10.1371/journal.pone.0140997 (PMC4619692; doi:10.1371/journal.pone.0140997)
Supplement: S2 Table — (XLSX) [file pone.0140997.s004.xlsx]

## Sheet: Sheet1
Table S1: Composition and cost of the aquatest E. coli Detection Medium
Component		Conc.	Cost per test2,3		Sigma, Biosynth and BD Biosciences 2015
Name	Formula	(g/L)	(US cents)	Price	Quantity (grams)	Cost per gram	Cost per liter	Cost per test	Purchase Link
Yeast extract	-	2	3.132	78.3	500	0.1566	0.3132	0.03132	http://www.sigmaaldrich.com/catalog/search?interface=All&term=yeast%20extract&N=0&focus=product&lang=en&region=US
Casamino acids	-	1	5.4322	271.61	500	0.54322	0.54322	0.054322	http://www.bdbiosciences.com/us/cell-culture/media-supplements/media-supplements/ao-animal-origin/bovine/casamino-acids/p/223020
Sodium thiosulphate	Na2S203	0.5	0.938	46.9	250	0.1876	0.0938	0.00938	http://www.sigmaaldrich.com/catalog/search?interface=All&term=sodium%20thiosulfate&N=0&focus=product&lang=en&region=US
Sodium chloride	NaCl	0.5	0.525	105	1000	0.105	0.0525	0.00525	http://www.sigmaaldrich.com/catalog/search?interface=All&term=sodium%20chloride&N=0&focus=product&lang=en&region=US
Sodium phosphate dibasic	Na2HPO4	3	5.565	185.5	1000	0.1855	0.5565	0.05565	http://www.sigmaaldrich.com/catalog/search?interface=All&term=sodium%20phosphate%20dibasic&N=0&focus=product&lang=en&region=US
Sodium pyruvate	C3H3O3Na	0.1	1.33	133	100	1.33	0.133	0.0133	http://www.sigmaaldrich.com/catalog/product/sial/p2256?lang=en&region=US
Potassium phosphate monobasic	KH2PO4	1.5	2.2875	152.5	1000	0.1525	0.22875	0.022875	http://www.sigmaaldrich.com/catalog/search?term=Potassium+phosphate+monobasic&interface=Product%20Name&N=0+&mode=mode%20matchpartialmax&lang=en&region=US&focus=productN=0%20220003048%20219853286%20219853269
Ammonium chloride	NH4Cl	1	0.724	72.4	1000	0.0724	0.0724	0.00724	http://www.sigmaaldrich.com/catalog/search?term=ammonium+chloride&interface=All&N=0&mode=match%20partialmax&lang=en&region=US&focus=product
Ammonium sulphate	(NH4)2SO4	1	0.724	72.4	1000	0.0724	0.0724	0.00724	http://www.sigmaaldrich.com/catalog/search?interface=All&term=ammonium%20chloride&N=0&focus=product&lang=en&region=US
Magnesium sulphate	MgSO4	0.25	0.36375	145.5	1000	0.1455	0.036375	0.0036375	http://www.sigmaaldrich.com/catalog/search?interface=All&term=magnesium%20sulphate&N=0&focus=product&lang=en&region=US
Calcium chloride	CaCl2	0.05	0.2565	256.5	500	0.513	0.02565	0.002565	http://www.sigmaaldrich.com/catalog/search?interface=All&term=calcium%20chloride&N=0&focus=product&lang=en&region=US
Sodium dodecyl sulphate	C12H25NaO4S	0.1	0.617	61.7	100	0.617	0.0617	0.00617	http://www.sigmaaldrich.com/catalog/search?interface=All&term=sodium%20dodecyl%20sulfate&N=0&focus=product&lang=en&region=US
MUG1	C16H16O9	0.05	3.995	199.75	25	7.99	0.3995	0.03995	https://www.biosynth.com/en/products/life-science/enzyme-substrates-reagents/products/M-5700.html
Cefsulodin	C22H21N4O8S2	0.006	3.5652	148.55	2.5	59.42	0.35652	0.035652	https://www.biosynth.com/en/products/life-science/////antibiotic/products/C-2490.html
	Total	11.06	29.4552					0.294552
Costs sourced: 14 June 2015
